# Supplementary material for: Development of Naphthalene-Derivative Bis-QACs as Potent Antimicrobials: Unraveling Structure–Activity Relationship and Microbiological Properties
Source: Molecules. 2024 Nov 22;29(23):5526. doi: 10.3390/molecules29235526 (PMC11644004; doi:10.3390/molecules29235526)
Supplement: Supplementary file 1 [file molecules-29-05526-s001.zip]

Archive with 1 entries (1 files):
- molecules-3266089-supplementary.pdf
